# Supplementary material for: Cannabidiol Protects the Neonatal Mouse Heart from Hyperoxia-Induced Injury
Source: Int J Mol Sci. 2025 Dec 23;27(1):146. doi: 10.3390/ijms27010146 (PMC12785666; doi:10.3390/ijms27010146)
Supplement: Supplementary file 1 [file ijms-27-00146-s001.zip]

Archive with 2 entries (2 files):
- Table S1 Sequences of Oligonucleotides.pdf
- Figures S1,S2,S3.pdf
